# Supplementary material for: Integrative Analysis of MicroRNA and mRNA Data Reveals an Orchestrated Function of MicroRNAs in Skeletal Myocyte Differentiation in Response to TNF-α or IGF1
Source: PLoS One. 2015 Aug 13;10(8):e0135284. doi: 10.1371/journal.pone.0135284 (PMC4536022; doi:10.1371/journal.pone.0135284)
Supplement: S1 Table — Table showing enrichment of signal transduction pathway associations of PC 2 and PC 3 with p-values and the list of observed genes. (XLSX) [file pone.0135284.s007.xlsx]

## Sheet: S1_Table
PC_2
Pathway	P-value	# Genes (observed)	# Genes (expected)	# Genes (total)	List of observed genes
NF KAPPA B	3.13664e-16	29	4.67418	454	Mmp9, C3, Cxcl1, Ccl5, Cd24a, Nfkbie, Vcam1, Cd74, Cxcl16, Saa3, Bcl3, Lbp, Olr1, Tnfaip3, Id1, Ccl2, Ccl7, Birc3, Nfkbia, Nfkb2, Stap2, Cxcl10, Fmod, Casp4, Relb, Mcc, Abcb1b, Tnip1, Capn6
TUMOR NECROSIS FACTOR (TNF SUPERFAMILY, MEMBER 2)	1.25188e-08	17	3.20191	311	Mmp9, C3, Cxcl1, Ccl5, Nfkbie, Vcam1, Saa3, Lbp, Olr1, Slc40a1, Tnfaip3, Ccl2, Birc3, Nfkbia, Cxcl10, Relb, Serpinb2
CHEMOKINE (C C MOTIF) LIGAND 2	1.5839e-07	10	1.13251	110	Cxcl1, Ccl5, Vcam1, Cxcl16, Olr1, Ccl2, Ccl7, Nfkbia, Cxcl10, Abcb1b
VASCULAR ENDOTHELIAL GROWTH FACTOR	0.000381767	9	2.24443	218	Mmp9, Cxcr4, Olr1, Aqp1, Postn, Vegfc, Lix1, Fgf2, Gpr56
IKAPPAB KINASE	0.000436925	7	1.3796	134	Rgs4, Cxcl1, Ccl5, Nfkbia, Nfkb2, Stap2, Relb
INTERLEUKIN 1	0.00174422	8	2.24443	218	Mmp9, Rgs4, Cxcl1, Vcam1, Slc40a1, Ccl2, Nfkbia, Cxcl10
CHEMOKINE (C C MOTIF) RECEPTOR 3	0.00257702	3	0.27798	27	Cxcr4, Ccl5, Ccl2
TOLL LIKE RECEPTOR	0.00286206	8	2.42975	236	Cxcl1, Ccl5, Saa3, Ly6a, Lbp, Tnfaip3, Stap2, Cxcl10
TNF RECEPTOR ASSOCIATED FACTOR	0.00429184	7	2.04881	199	Rnd1, Tnfaip3, Casp12, Birc3, Nfkbia, Nfkb2, Stap2
INTERLEUKIN 6 (INTERFERON, BETA 2)	0.00453275	7	2.0694	201	C3, Cxcl1, Ccl5, Slc40a1, Ccl2, Cxcl10, Cp
MYELOID DIFFERENTIATION PRIMARY RESPONSE GENE (88)	0.00598241	6	1.64729	160	Cxcl1, Ccl5, Saa3, Lbp, Stap2, Cxcl10
LOW DENSITY LIPOPROTEIN RECEPTOR RELATED PROTEIN	0.00634899	6	1.66788	162	Mmp9, Wnt5a, Fzd4, Ldlr, Lgr6, Serpinb2
F BOX AND WD REPEAT DOMAIN CONTAINING 7	0.00685279	3	0.391231	38	Bcl3, Nfkb2, Myc
PC_3
Pathway	P-value	# Genes (observed)	# Genes (expected)	# Genes (total)	List of observed genes
CELL DIVISION CYCLE 2, G1 TO S AND G2 TO M	1.44213e-05	11	2.26417	201	Cdt1, Ccne2, Mcm10, Espl1, Hist1h1b, Cdk6, Chek1, Cdca5, Fbxo5, Uhrf1, Mcm3
CYCLIN A2	7.37122e-05	7	1.03634	92	Cdt1, Ccne2, Cdk6, Mybl2, Chek1, Uhrf1, Mcm3
E2F TRANSCRIPTION FACTOR 1	8.45678e-05	7	1.05887	94	Exo1, Ccne2, Cdk6, Mybl2, Chek1, Clspn, Dusp4
ATAXIA TELANGIECTASIA AND RAD3 RELATED	0.00011751	7	1.11519	99	Exo1, Bard1, Cdt1, Brca1, Chek1, Clspn, Mcm3
PEROXISOME PROLIFERATOR ACTIVATED RECEPTOR DELTA	0.00012494	5	0.49564	44	Rgs4, Nr4a2, Ckm, Fabp5, Ptgs1
BREAST CANCER 1, EARLY ONSET	0.000387804	7	1.35174	120	Exo1, Bard1, Eme1, Brca1, Msh3, Chek1, Clspn
CYCLIN DEPENDENT KINASE INHIBITOR 2	0.000473173	7	1.3968	124	Hmga2, Frmd4b, Idh1, Cdk6, Chek1, Uhrf1, Mir24-1
CHECKPOINT KINASE 2	0.000795566	6	1.10392	98	Exo1, Brca1, Msh3, Egln3, Chek1, Clspn
MINICHROMOSOME MAINTENANCE COMPLEX	0.00145142	4	0.49564	44	Mcm10, Chek1, Clspn, Mcm3
RYANODINE RECEPTOR	0.00201033	4	0.540698	48	Casq2, Scn5a, Trdn, Pvalb
HYPOXIA INDUCIBLE FACTOR 1, ALPHA SUBUNIT (BASIC HELIX LOOP HELIX TRANSCRIPTION FACTOR)	0.00278246	7	1.89244	168	Slc16a3, Mir23b, Cx3cl1, Smpx, Idh1, Egln3, Cp
FANCONI ANEMIA COMPLEMENTATION GROUP COMPLEX	0.00824953	4	0.799782	71	Bard1, Brca1, Chek1, Clspn
POLO LIKE KINASE	0.00866655	6	1.7798	158	Ccne2, Espl1, Chek1, Cdca5, Clspn, Fbxo5
